# Supplementary material for: Docking-Based Classification of SGLT2 Inhibitors
Source: Molecules. 2025 May 16;30(10):2179. doi: 10.3390/molecules30102179 (PMC12114233; doi:10.3390/molecules30102179)
Supplement: Supplementary file 1 [file molecules-30-02179-s001.zip]

Archive with 1 entries (1 files):
- molecules-3616477-supplementary.pdf
